# Supplementary material for: Chemical Composition and Antifungal Activity of Zanthoxylum armatum Fruit Essential Oil against Phytophthora capsici
Source: Molecules. 2022 Dec 6;27(23):8636. doi: 10.3390/molecules27238636 (PMC9740196; doi:10.3390/molecules27238636)
Supplement: Supplementary file 1 [file molecules-27-08636-s001.zip]

Archive with 1 entries (1 files):
- molecules-2068950-supplementary.pdf
